# Supplementary material for: Roostocks/Scion/Nitrogen Interactions Affect Secondary Metabolism in the Grape Berry
Source: Front Plant Sci. 2016 Aug 9;7:1134. doi: 10.3389/fpls.2016.01134 (PMC4977291; doi:10.3389/fpls.2016.01134)
Supplement: Supplementary File 1 — List of metabolites, isotopes, adducts, putatively identified by HPLC-ESI-MS in grape berries skin and pulp. [file DataSheet2.XLSX]

## Sheet: Pulp
PULP
ID	Rt	[M-H]-	Putative identification	class
1	3.28417	110.846	Citric acid fr.	oa
18	3.28469	190.747	Citric acid	oa
19	3.29678	191.733	Citric acid	oa
361	3.56799	328.831	Caftaric acid dv.	hc
579	3.64319	330.841	Monogalloyl glucose	hb
10	3.73041	178.784	Hexose fr.	st
49	4.15352	330.855	Monogalloyl glucose	hb
51	4.33776	331.84	Monogalloyl glucose isotope	hb
217	4.40058	330.856	Monogalloyl glucose	hb
179	5.05534	178.79	Hexose fr.	st
602	5.31104	304.845	Gallocatechin	pr
42	5.32903	314.869	Hydroxytirosol O-hexose	hb
221	5.37221	350.887	Hydroxytyrosol glucoside chl. ad.	hb
782	5.67942	350.873	Hydroxytyrosol glucoside chl. ad.	hb
360	5.7075	314.871	Hydroxytirosol O-hexose	hb
539	5.83123	304.849	Gallocatechin	pr
192	7.09114	615.868	2-S-GlutathyonylCaftaric Acid	hc
30	8.29852	310.815	Caffeoyl tartaric acid	hc
138	8.33734	178.782	Caffeic acid (caffeoyl tartaric acid fr.)	hc
193	8.43339	615.863	2-S-GlutathyonylCaftaric Acid	hc
489	8.87978	178.78	Caffeic acid (caffeoyl tartaric acid fr.)	hc
522	8.93622	615.857	2-S-GlutathyonylCaftaric Acid	hc
145	8.9446	310.811	Caffeoyl tartaric acid	hc
352	9.03505	148.772	Caffeic acid (caffeoyl tartaric acid fr.)	hc
740	9.19619	311.787	Caffeoyl tartaric acid	hc
477	9.38021	178.782	Caffeic acid (caffeoyl tartaric acid fr.)	hc
526	9.95745	576.885	B-type Procyanidin	pr
151	10.2975	340.873	Caffeic acid hexose	hc
85	10.625	576.901	B-type Procyanidin	pr
330	10.6952	577.852	B-Type Procyanidin i.	pr
366	11.1622	442.963	Caftaric acid dv.	hc
180	11.3475	179.772	Caffeic acid (caffeoyl tartaric acid fr.)	hc
183	11.404	312.806	Caffeoyl tartaric acid i.	hc
612	11.4074	149.775	Tartaric acid (caffeoyl tartaric acid fr.)	hc
760	11.4397	615.858	2-S-GlutathyonylCaftaric Acid	hc
95	11.4409	624.721	Caffeoyl tartaric acid 2M-1 ad. i.	hc
139	11.4518	178.773	Caffeic acid (caffeoyl tartaric acid fr.)	hc
160	11.4586	644.799	Caffeic acid dv.	hc
32	11.4662	310.809	Caffeoyltartaric acid	hc
331	11.4815	577.887	B-Type Procyanidin i.	pr
435	11.4828	134.821	Caffeic acid fr. (caffeoyl tartaric acid fragment)	hc
205	11.4893	148.77	Tartaric acid (caffeoyl tartaric acid fr.)	hc
194	11.4901	623.66	Caffeoyl tartaric acid 2M-1 ad. i.	hc
92	11.4912	622.768	Caffeoyltartaric acid 2M-1 ad.	hc
496	11.5063	576.892	B-type Procyanidin	pr
358	11.5152	311.794	Caffeoyltartaric acid i.	hc
356	12.2338	304.844	Epigallocatechin	pr
387	12.8016	450.957	Catechin hexose	pr
22	13.23	289.824	Catechin i.	pr
20	13.2435	288.857	Catechin	pr
268	13.3957	464.852	Quercetin 3-O-glucoside i.	flav
146	13.41	325.844	p-Coumaroyl hexose i.	hc
44	13.4208	324.853	Catechin chl.ad.	pr
294	13.4638	481.824	Delphinidin-3-O-glucoside hydrate i.	ac
290	13.5388	480.848	Delphinidin-3-O-glucoside hydrate	ac
7	13.6008	148.771	Tartaric acid (Coumaroyl tartaric acid fr.)	hc
264	13.6181	463.868	Delphinidin-3-O-glucoside i.	ac
25	13.6204	294.814	Coumaroyl tartaric acid	hc
262	13.6828	462.887	Delphinidin-3-O-glucoside	ac
9	14.5355	162.796	Coumaroyl tartaric acid. fr.	hc
26	14.5449	294.834	Coumaroyl tartaric acid	hc
69	14.5844	447.884	Cyanidin-3-O-glucoside i.	ac
778	14.5966	446.912	Cyanidin-3-O-glucoside	ac
845	14.6182	448.869	Cyanidin-3-O-glucoside i.	ac
270	14.6685	464.86	Cyanidin-3-O-glucoside hydrate	ac
90	14.7126	577.857	B-Type Procyanidin i.	pr
88	14.741	576.883	B-Type Procyanidin	pr
281	15.0416	477.854	Petunidin-3-O-glucoside i.	ac
278	15.0508	476.871	Petunidin-3-O-glucoside	ac
309	15.0694	495.868	Petunidin-3-O-glucoside i.	ac
308	15.0802	494.873	Petunidin-3-O-glucoside hydrate	ac
47	15.5166	324.852	Epicatechin chl.ad.	pr
533	15.5321	325.826	Fertaric Acid i.	hc
23	15.9329	289.831	Epicatechin i.	pr
21	15.9353	288.865	Epicatechin	pr
292	16.0227	480.889	Peonidin-3-O-glucoside hydrate i.	ac
77	16.1304	479.887	Peonidin-3-O-glucoside hydrate i.	ac
318	16.1378	511.942	Malvidin-3-O-glucoside hydrate i.	ac
75	16.1423	478.904	Peonidin-3-O-glucoside hydrate i.	ac
72	16.1531	460.908	Peonidin-3-O-glucoside	ac
73	16.1624	461.882	Peonidin-3-O-glucoside i.	ac
746	16.1978	462.887	Peonidin-3-O-glucoside i.	ac
304	16.3241	492.875	Malvidin-3-O-glucoside i.	ac
350	16.3357	982.946	Malvidin-3-O-glucoside 2M-1 ad.	ac
84	16.3635	509.87	Malvidin-3-O-glucoside hydrate i.	ac
82	16.3851	508.896	Malvidin-3-O-glucoside hydrate	ac
79	16.4022	491.876	Malvidin-3-O-glucoside i.	ac
78	16.406	490.897	Malvidin-3-O-glucoside	ac
70	16.4321	448.925	5.7.3'.4'-Tetrahydroxyflavanone-7-O-Glucoside	flav
271	16.695	464.888	Dihydroquercetin-O-hexoside	flav
89	17.3606	576.913	B-type Procyanidin	pr
232	17.5583	402.926	Deoxyrhapontigenin O-glucoside (deoxyrhapontin)
234	17.6213	403.872	Deoxyrhapontigenin O-glucoside (deoxyrhapontin)
56	17.6493	365.926	Tryptophan-N-glycoside	aa
152	17.6517	366.851	Tryptophan-N-glycoside	aa
171	17.6574	733.018	Tryptophan-N-glycoside ad. 2M-1	aa
376	17.6591	733.864	Tryptophan-N-glycoside ad. 2M-1 i.	aa
441	17.6632	367.898	Tryptophan-N-glycoside i.	aa
667	17.6671	735.972	Tryptophan-N-glycoside ad. 2M-1 i.	aa
426	17.6672	734.898	Tryptophan-N-glycoside ad. 2M-1	aa
288	17.8575	479.843	Myricetin-O-hexoside i.	flav
286	17.8961	478.896	Myricetin-O-hexoside	flav
305	17.9274	492.876	Myricetin-O-glucuronide	flav
920	18.6939	404.962	2.3.5.4-Tetrahydroxystilbene-2-O-glucoside	st
743	18.7158	488.883	Cyanidin (acetyl) 3-O-glucoside	ac.ac
706	19.6518	424.918	Resveratrol-O-glucoside chl. ad.	st
71	19.6651	448.974	Dihydroquercetin-O-desoxyhexoside	flav
246	19.6696	435.886	Resveratrol-O-glucoside fa. ad. i.	st
243	19.6829	434.943	Resveratrol-O-glucoside fa. ad.	st
230	19.7572	389.853	Resveratrol-O-glucoside i.	st
737	19.9618	442.877	Epicatechin Gallate i.	pr
491	20.0229	441.827	Epicatechin Gallate i.	pr
65	20.0263	440.902	Epicatechin Gallate	pr
287	20.0748	478.842	Quercetin 3-O-glucuronide i.	flav
827	20.0767	503.851	Peonidin (acetyl) 3-O-glucoside i.	ac.ac
766	20.0923	508.975	Malvidin O-hexose hydrate (could be also trihydroxydimethoxy flavone)	ac
282	20.1646	477.816	Quercetin 3-O-glucuronide i.	flav
74	20.1721	462.894	Quercetin 3-O-glucoside	flav
265	20.1725	463.834	Quercetin 3-O-glucoside i.	flav
442	20.1785	520.92	Peonidin (acetyl) 3-O-glucoside hydrate	ac.ac
279	20.1864	476.851	Quercetin 3-O-glucuronide	flav
369	20.2607	532.899	Malvidin (acetyl) 3-O-glucoside	ac.ac
388	20.3249	502.909	Peonidin (acetyl) 3-O-glucoside	ac.ac
255	20.3291	449.875	Dihydroquercetin-O-desoxyhexoside i.	flav
747	20.3325	533.894	Malvidin (acetyl) 3-O-glucoside i.	ac.ac
296	20.493	484.867	Dihydroquercetin-O-desoxyhexoside chl. ad.	flav
298	20.5869	486.859	Dihydroquercetin-O-desoxyhexoside chl. ad. i.	flav
252	21.827	447.867	Kaempferol 3-O-glucoside i.	flav
250	21.8382	446.902	Kaempferol 3-O-glucoside	flav
295	22.0157	482.827	Kaempferol 3-O-glucoside chl. ad.	flav
280	22.0183	476.891	Isorhamnetin-3-O-glucoside	flav
239	22.5249	432.909	Tetrahydroxyflavanone-O-desoxyhexose (eriodictiol?)	flav
301	22.8874	490.897	Tetrahydroxymonomethoxyflavone-O-glucuronide	flav
561	22.9696	606.932	Peonidin (coumaroyl) 3-O-glucoside. trans isomer	ac.ac
391	22.9804	636.914	Malvidin (coumaroyl) 3-O-glucoside. trans isomer	ac.ac
211	23.2708	316.819	Myricetin (myricetin O-hexoside fr.)	flav
240	23.8919	432.928	Tetrahydroxyflavanone-O-desoxyhexose (eriodictiol?)	flav
591	26.4846	452.927	e-Viniferine	st

## Sheet: Skin
SKIN
ID	Rt	[M-H]-	Putative identification	class
331	3.18344	114.828	Malic acid fr.	oa
332	3.18716	132.796	Malic acid	oa
1	3.28117	110.844	Citric acid fr.	oa
8	3.28206	190.749	Citric acid	oa
36	3.65715	330.857	Monogalloyl glucose	hb
422	4.00288	314.869	Dihydroxybenzoic acid O-hexose	hb
703	4.03622	330.865	Monogalloyl glucose	hb
197	4.34435	330.863	Monogalloyl glucose	hb
454	4.82956	330.861	Monogalloyl glucose	hb
13	5.13291	304.859	Gallocatechin	pr
803	5.1607	305.837	Gallocatechin i.	pr
27	5.6094	314.886	Hydroxytirosol O-hexose	hc
451	5.79783	304.861	Gallocatechin	pr
656	5.90749	305.845	Gallocatechin i.	pr
733	6.20734	304.854	Gallocatechin	pr
1302	8.58875	576.896	B-type Procyanidin	pr
810	9.60069	576.904	B-type Procyanidin	pr
142	10.6407	576.915	B-type Procyanidin	pr
289	11.2554	178.778	Caffeic acid (Caffeoyltartaric acid fr.)	hc
512	11.3343	644.796	Caffeic acid dv.	hc
21	11.4475	311.818	Caffeoyltartaric acid i.	hc
17	11.4533	310.824	Caffeoyltartaric acid	hc
2	11.4687	148.772	Tartaric acid (Caffeoyltartaric acid fr.)	hc
144	11.5107	576.904	B-type Procyanidin	pr
160	11.513	622.744	Caffeoyltartaric acid 2M-1 ad.	hc
194	12.1249	304.859	Epigallocatechin	pr
657	12.1609	305.83	Epigallocatechin i.	pr
1250	13.1219	318.894	Myricetin fr. i.	fl
192	13.1463	288.869	Catechin	pr
517	13.1629	289.863	Catechin i.	pr
65	13.3465	464.861	Quercetin 3-O-glucoside i.	fl
382	13.41	324.881	Catechin chl. ad.	pr
63	13.4252	463.828	Delphinidin-3-O-glucoside i.	AC
76	13.4403	480.867	Delphinidin-3-O-glucoside hydrate	AC
77	13.4488	481.83	Delphinidin-3-O-glucoside hydrate i.	AC
61	13.461	462.889	Delphinidin-3-O-glucoside	AC
219	13.4733	482.85	Delphinidin-3-O-glucoside hydrate i.	AC
678	13.4778	944.891	Delphinidin-3-O-glucoside 2M-1 ad. Hydrate	AC
282	13.4865	926.9	Delphinidin-3-O-glucoside 2M-1 ad.	AC
574	13.6223	148.769	Tartaric acid (Coumaroyl tartaric acid fr.)	hc
5	14.4658	162.793	Coumaroyl tartaric acid fr.	hc
12	14.5047	294.844	Coumaroyl tartaric acid	hc
55	14.6	447.854	Cyanidin-3-O-glucoside i.	AC
53	14.6013	446.914	Cyanidin-3-O-glucoside	AC
301	14.6219	448.892	Cyanidin-3-O-glucoside i.	AC
645	14.6347	895.902	Cyanidin-3-O-glucoside 2M-1 ad. i.	AC
66	14.6426	464.884	Cyanidin-3-O-glucoside hydrate	AC
67	14.652	465.868	Cyanidin-3-O-glucoside hydrate i.	AC
324	14.6581	894.927	Cyanidin-3-O-glucoside 2M-1 ad.	AC
971	14.6689	913.791	Cyanidin-3-O-glucoside 2M-1 ad. hydrate i.	AC
450	14.7343	912.968	Cyanidin-3-O-glucoside 2M-1 ad. hydrate	AC
68	15.0316	476.897	Petunidin-3-O-glucoside	AC
70	15.0416	477.843	Petunidin-3-O-glucoside i.	AC
91	15.0474	494.88	Petunidin-3-O-glucoside hydrate	AC
788	15.0488	314.94	Petunidin-3-O-glucoside fr.	AC
93	15.0679	495.851	Petunidin-3-O-glucoside i.	AC
30	15.4409	324.871	Epicatechin chl. ad.	pr
9	15.9719	288.884	Epicatechin	pr
59	16.0008	460.94	Peonidin-3-O-glucoside	AC
325	16.005	923.944	Peonidin-3-O-glucoside 2M-1 ad.i.	AC
476	16.0122	298.877	Peonidin-3-O-glucoside fr.	AC
60	16.0187	461.915	Peonidin-3-O-glucoside i.	AC
504	16.0205	480.92	Peonidin-3-O-glucoside hydrate i.	AC
74	16.0281	479.903	Peonidin-3-O-glucoside hydrate i.	AC
184	16.0313	922.944	Peonidin-3-O-glucoside 2M-1 ad.	AC
968	16.0354	462.942	Peonidin-3-O-glucoside i.	AC
72	16.0399	478.935	Peonidin-3-O-glucoside hydrate i.	AC
108	16.3039	509.836	Malvidin-3-O-glucoside hydrate i.	AC
532	16.3261	511.859	Malvidin-3-O-glucoside hydrate i.	AC
84	16.3285	492.912	Malvidin-3-O-glucoside i.	AC
305	16.3319	508.909	Malvidin-3-O-glucoside hydrate	AC
187	16.3656	983.943	Malvidin-3-O-glucoside 2M-1 ad. i.	AC
186	16.372	982.957	Malvidin-3-O-glucoside 2M-1 ad.	AC
80	16.3864	490.917	Malvidin-3-O-glucoside	AC
83	16.3951	491.884	Malvidin-3-O-glucoside i.	AC
1012	17.0703	464.905	Dihydroquercetin-O-hexoside	fl
549	17.2715	523.844	Delphinidin (acetyl) 3-O-glucoside hydrate i.	ac.ac
118	17.375	522.891	Delphinidin (acetyl) 3-O-glucoside hydrate	ac.ac
100	17.484	505.827	Delphinidin (acetyl) 3-O-glucoside i.	ac.ac
99	17.4956	504.902	Delphinidin (acetyl) 3-O-glucoside	ac.ac
75	18.0399	479.833	Myricetin-O-hexoside i.	fl
73	18.0871	478.89	Myricetin-O-hexoside	fl
87	18.2037	492.828	Myricetin-O-glucuronide	fl
460	18.4982	490.923	Cyanidin (acetyl) 3-O-glucoside i.	ac.ac
103	18.5199	506.917	Cyanidin (acetyl) 3-O-glucoside hydrate	ac.ac
106	18.571	507.9	Cyanidin (acetyl) 3-O-glucoside hydrate i.	ac.ac
507	18.6064	519.892	Petunidin(acetyl)-3-O-glucoside i.	ac.ac
221	18.7771	489.887	Cyanidin (acetyl) 3-O-glucoside i.	ac.ac
79	18.7843	488.927	Cyanidin (acetyl) 3-O-glucoside	ac.ac
113	18.9643	518.909	Petunidin (acetyl) 3-O-glucoside	ac.ac
130	19.1136	536.888	Petunidin (acetyl) 3-O-glucoside hydrate	ac.ac
203	19.5958	435.876	Resveratrol-O-glucoside fa. ad. i.	st
116	19.6073	520.932	Peonidin (acetyl) 3-O-glucoside hydrate	ac.ac
427	19.6171	426.907	Resveratrol-O-glucoside chl. ad.	st
614	19.6196	390.906	Resveratrol-O-glucoside i.	st
306	19.645	521.943	Peonidin (acetyl) 3-O-glucoside hydrate i.	ac.ac
201	19.6519	388.93	Resveratrol-O-glucoside	st
481	19.6595	389.928	Resveratrol-O-glucoside i.	st
298	19.6721	424.924	Resveratrol-O-glucoside chl. ad.	st
500	19.6918	425.893	Resveratrol-O-glucoside chl. ad.	st
482	19.7043	436.928	Resveratrol-O-glucoside fa. ad. i.	st
202	19.7117	434.94	Resveratrol-O-glucoside fa. ad.	st
1111	19.8242	508.957	Malvidin O-hexose hydrate (could be also trihydroxydimethoxy flavone)	AC
98	19.9888	502.912	Peonidin (acetyl) 3-O-glucoside	ac.ac
859	19.9923	532.914	Malvidin (acetyl) 3-O-glucoside	ac.ac
62	20.1429	462.915	Quercetin 3-O-glucoside	fl
64	20.1441	463.828	Quercetin 3-O-glucoside i.	fl
223	20.1801	503.919	Peonidin (acetyl) 3-O-glucoside i.	ac.ac
1181	20.2576	956.916	Quercetin 3-O-glucuronide 2M-1 ad. i.	fl
1061	20.2673	954.869	Quercetin 3-O-glucuronide 2M-1 ad. i.	fl
1212	20.2775	955.88	Quercetin 3-O-glucuronide 2M-1 ad.	fl
71	20.2778	477.775	Quercetin 3-O-glucuronide i.	fl
69	20.281	476.865	Quercetin 3-O-glucuronide	fl
548	20.3158	478.819	Quercetin 3-O-glucuronide i.	fl
126	20.3513	533.875	Malvidin (acetyl) 3-O-glucoside i.	ac.ac
1264	20.5609	448.963	Dihydroquercetin-O-desoxyhexoside	fl
634	20.562	486.835	Dihydroquercetin-O-desoxyhexoside chl. ad.	fl
589	20.5678	449.836	Dihydroquercetin-O-desoxyhexoside i.	fl
220	20.5827	484.855	Dihydroquercetin-O-desoxyhexoside chl. ad.	fl
1109	20.5874	487.804	Dihydroquercetin-O-desoxyhexoside chl. ad.	fl
691	20.5935	485.84	Dihydroquercetin-O-desoxyhexoside chl. ad.	fl
156	20.8002	608.915	Quercetin-O-hexose-desoxyhexose (rutinoside)	fl
686	21.0411	535.876	Trihydroxydimethoxyflavanone (acetyl) O- hexoside i.	fl
1086	21.0842	504.905	Quercetin (acetyl)-3-O-glucoside	ac.ac
353	21.368	534.908	Trihydroxydinethoxyflavanone (acetyl) O- hexoside	fl
564	21.8021	447.835	Kaempferol 3-O-glucoside i.	fl
205	21.8202	446.941	Kaempferol 3-O-glucoside	fl
1266	21.9501	482.872	Kaempferol 3-O-glucoside chl. ad.	fl
505	22.4188	490.875	Tetrahydroxymonomethoxyflavone-O-glucuronide	fl
153	22.6441	606.971	Peonidin (coumaroyl) 3-O-glucoside, trans isomer	ac.ac
1272	22.6736	425.852	Resveratrol-O-glucoside chl. ad.	st
626	22.7279	424.895	Resveratrol-O-glucoside chl. ad.	st
588	22.763	432.929	Tetrahydroxyflavanone-O-desoxyhexose (eriodictiol?)	fl
905	22.7782	433.831	Tetrahydroxyflavanone-O-desoxyhexose (eriodictiol?) i.	fl
154	22.7987	607.945	Peonidin (coumaroyl) 3-O-glucoside, trans isomer i.	ac.ac
168	22.8042	636.962	Malvidin (coumaroyl) 3-O-glucoside, trans isomer	ac.ac
1148	22.8987	426.878	Resveratrol-O-glucoside chl. ad.	st
169	22.9013	637.874	Malvidin (coumaroyl) 3-O-glucoside, trans isomer i.	ac.ac
171	22.9336	638.923	Malvidin (coumaroyl) 3-O-glucoside, trans isomer i.	ac.ac
817	22.9462	478.896	Myricetin-O-hexoside	fl
343	22.9618	388.919	Resveratrol-O-glucoside	st
1065	22.9672	389.856	Resveratrol-O-glucoside i.	st
702	23.2269	316.83	Myricetin (myricetin O-hexoside fr.)	fl
293	23.2409	317.792	Myricetin (myricetin O-hexoside fr. i.)	fl
208	26.4579	452.969	e-Viniferine	st

## Sheet: Abbreviations
ad.	adduct
dv.	derivative
i.	isotope
chl.	chloride
fa.	formic acid
aa	aminoacids
ac	anthocyanins
ac.ac	acylated anthocyanins
flav	flavonoids
hb	hydroxybenzoic acids
hc	hydroxycinnamic acids
oa	organic acids
pr	procyanidins & monomers
st	stilbenes
